# Supplementary material for: Detection of PCR chimeras in adaptive immune receptor repertoire sequences
Source: Bioinformatics. 2025 Oct 22;41(11):btaf576. doi: 10.1093/bioinformatics/btaf576 (PMC12619642; doi:10.1093/bioinformatics/btaf576)
Supplement: btaf576_Supplementary_Data [file btaf576_supplementary_data.zip]

Archive with 2 entries (2 files):
- Chernyshev_etal_2025_Supplementary_Figures.pdf
- Supplementary_data_1.xlsx
